# Supplementary material for: Rapid Determination of Tetracyclines in Drinking and Environmental Waters Using Fully Automatic Solid-Phase Extraction with Ultra-Performance Liquid Chromatography–Tandem Mass Spectrometry
Source: Molecules. 2024 Jun 19;29(12):2921. doi: 10.3390/molecules29122921 (PMC11206360; doi:10.3390/molecules29122921)
Supplement: Supplementary file 1 [file molecules-29-02921-s001.zip]

Archive with 1 entries (1 files):
- molecules-3065591-supplementary.pdf
